# Supplementary material for: Hexanoic Acid Improves Metabolic Health in Mice Fed High-Fat Diet
Source: Nutrients. 2025 Sep 4;17(17):2868. doi: 10.3390/nu17172868 (PMC12430857; doi:10.3390/nu17172868)
Supplement: Supplementary file 1 [file nutrients-17-02868-s001.zip]

Archive with 1 entries (1 files):
- nutrients-3832854-supplementary.pdf
